# Supplementary material for: Metabolic Resistance in Abamectin-Resistant Bemisia tabaci Mediterranean from Northern China
Source: Toxins (Basel). 2022 Jun 22;14(7):424. doi: 10.3390/toxins14070424 (PMC9317228; doi:10.3390/toxins14070424)
Supplement: Supplementary file 1 [file toxins-14-00424-s001.zip]

Archive with 1 entries (1 files):
- toxins-1769218-supplementary.pdf
